# Supplementary material for: Autophagy disruption and mitochondrial stress precede photoreceptor necroptosis in multiple mouse models of inherited retinal disorders
Source: Nat Commun. 2025 Apr 29;16:4024. doi: 10.1038/s41467-025-59165-8 (PMC12041483; doi:10.1038/s41467-025-59165-8)
Supplement: Supplementary file 4 — Source Data [file 41467_2025_59165_MOESM4_ESM.xlsx]

## Sheet: Fig 1e
Figure 1e
					Blot 1														Blot 2

## Sheet: Fig 1f
Figure 1f
pAKT/ total AKT
WT	Rpgr
0.52033	0.99
0.613712	0.979824
0.740485	0.866029
0.893613	1.1

## Sheet: Fig 2d
Figure 2d
Number of autophagosomes per inner segment (6 months)										Number of autophagosomes per inner segment (12 months)
Animal	WT 1	WT 2	WT 3		Rpgr 1	Rpgr 2	Rpgr 3			Animal	WT 1	WT 2	WT 3		Rpgr 1	Rpgr 2	Rpgr 3
	0	0	4		5	3	14				1	0	0		0	2	1
	0	1	1		0	4	1				0	0	1		3	2	2
	0	0	1		0	0	1				2	2	1		6	3	0
	0	0	7		1	0	3				0	0	1		9	4	0
	3	0	0		3	0	1				3	0	1		1	2	5
	0	0	1		0	0	3				2	2	1		2	6
	0	1	0		2	0	7				0	0	0		2	0
	0	0	0		3	2	3				1		0		4	3
	1	0	0		8	0	5				0		0		4	3
	0	0	0		9	0	0				0		0		3	2
	0	0	0		0	4	6				0		0		0	3
	0	4	0		4	0	3				2		2		1	1
	1	0	0		5	2	4				0				4	2
	2	0	1			1	5
	0	0	3				6
	0		0				5
	0
	1
	0
	0
	0
MEAN for each animal	0.380952	0.4	1.125		3.07692	1.14286	4.1875			MEAN for each animal	0.846154	0.571429	0.583333		3	2.53846	1.6

## Sheet: Fig 3b
Figure 3b
p62 Puncta/ 100um2
	12 months				18 months
Animal	p62 puncta/ 100um2	MEAN		Animal	p62 puncta/ 100um2	MEAN
WT 1	31.4495			WT 1	41.7048
	59.5043	45.4769			58.5721
WT 2	29.4295				81.5547
	55.0837				40.713	55.6361
	18.4328	34.3153		WT 2	24.5834
WT 3	35.081				21.5341
	43.912	39.4965			17.7936
					31.5604	23.8679
				WT 3	19.1195
Animal	p62 puncta/ 100um2	MEAN			38.9253
Rpgr 1	123.511				22.6324
	166.153				41.7489	30.6065
	86.4226	125.362
Rpgr 2	46.834			Animal	p62 puncta/ 100um2	MEAN
	96.4392			Rpgr 1	48.2574
	84.6192	75.9641			98.4378
Rpgr 3	213.011				59.8061
	43.3445				100.607	76.7771
	80.9266	112.427		Rpgr 2	22.3058
					29.2379
					46.3132	32.619
				Rpgr 3	66.3467
					68.6608
					83.3292	72.7789

## Sheet: Fig 3c
Figure 3c

## Sheet: Fig 3d & e
Figure 3d			Figure 3e
p62/ GAPDH			p-p62 (S403)/ GAPDH
WT	Rpgr		WT	Rpgr
0.392016	0.89347		0.113045	0.392855
0.531728	0.765053		0.244726	0.492447
0.630481	0.703138		0.244584	0.429564
0.45451	0.759924		0.248727	0.505542

## Sheet: Fig 3g
Figure 3g
LAMP1 puncta/ 100um2
	12 months						18 months
Animal	LAMP1 puncta/ 100um2	MEAN				Animal	LAMP1 puncta/ 100um2	MEAN
WT 1	21.7255					WT 1	17.9083
	6.8593	14.2924					38.372
WT 2	15.0662						23.2967	26.5257
	14.8816					WT 2	7.94552
	15.3939	15.1139					16.8634	12.4045
WT 3	25.9496					WT 3	39.927
	25.741	25.8453					33.4675	36.6973
Animal	LAMP1 puncta/ 100um2	MEAN				Animal	LAMP1 puncta/ 100um2	MEAN
Rpgr 1	37.7776					Rpgr 1	46.4455
	28.0716						18.991
	74.3473	39.7157					39.1917	34.8761
Rpgr 2	29.7799					Rpgr 2	15.447
	29.0387	29.4093					16.6502
Rpgr 3	39.2794						35.2621	22.4531
	45.3876					Rpgr 3	51.4473
	57.6161	47.4277					55.646	53.5467

## Sheet: Fig 5c
Figure 5c
VDAC1 puncta/100um2
WT 12mth	Rpgr 12 mth	WT 18mth	Rpgr 18mth
26.9134	66.0835	27.9645	58.6126
16.4545	76.996	39.9522	51.9813
9.20547	35.178	21.2759	54.8837
35.9672	46.0603		45.7898
24.0619	46.0722		45.8176

## Sheet: Fig 5d & e
Figure 5d												Figure 5e
				OCR [pmol/min]								Basal OCR [pmol/ min]				Relative Basal OCR
Time point	WT 1	WT 2	WT 3	WT 4	MEAN	Rpgr 1	Rpgr 2	Rpgr 3	Rpgr 4	MEAN		WT	Rpgr			WT	Rpgr
1	246.19	197.14	148.65	179.63	192.903	217.14	141.63	130.93	117.45	151.787		188.58	159.05			1	0.843409
2	243.12	186.04	148.18	176.97	188.577	205.17	142.2	129.37	117.11	148.463		158.27	114.62			1	0.724205
3	246.86	182.13	150.74	176.69	189.105	216.41	141.1	132.87	113.03	150.852		126.12	109.45			1	0.867824
4	218.67	153.33	148.4	154.09	168.623	181.14	135.12	124.48	59.79	125.133		121.87	98.61			1	0.809141
5	201.24	128.48	125.53	124.13	144.845	160.83	112.12	105.03	49.76	106.935					MEAN	1	0.811145
6	194.67	126.74	114.1	119.68	138.798	156.22	105.82	91.93	49.46	100.857
7	237.77	161.31	145.95	185.39	182.605	225.86	141.99	132.84	101.14	150.458		Max OCR [pmol/ min]				Relative Max OCR
8	227.02	149.73	140.06	169.76	171.642	216.7	131.98	126.12	82.84	139.41		WT	Rpgr			WT	Rpgr
9	216.15	141.17	129.81	148.51	158.91	207.37	123.24	112.24	68.14	127.748		179.49	168.5			1	0.938771
10	139.33	84.59	84.09	98.24	101.562	132.31	78.3	74.91	55.81	85.3325		137.45	115.51			1	0.840378
11	85.14	45.23	45.76	68.76	61.2225	81.85	44.73	41.85	48.27	54.175		121.33	109.42			1	0.901838
12	58.28	23.86	24.62	54.82	40.395	57.36	26.48	23.42	14.42	30.42		130.57	86.72			1	0.664165
															MEAN	1	0.836288
Basal OCR (time point 3 - time point 12)	188.58	158.27	126.12	121.87		159.05	114.62	109.45	98.61
Max OCR (time point 7 - time point 12)	179.49	137.45	121.33	130.57		168.5	115.51	109.42	86.72

## Sheet: Fig 6d
Figure 6d
pMLKL+ cells/ mm2
Animal	WT 6mth	Rpgr Ex3 6mth		Animal	WT 12mth	Rpgr Ex3 12mth		Animal	WT 18mth	Rpgr Ex3 18mth
A	4.10757	5.21979		A	3.83377	115.022		A	3.09252	261.094
	7.39531	4.63151			9.99584	88.9201			11.0682	234.214
	0	0			3.56529	71.7738			6.78484	240.719
	0	11.6565			11.5013	119.911			3.09252	236.228
	11.093	24.8042			0	86.9138			3.68941
	0	11.3693			0
								B	10.1773	184.956
B	4.10757	33.0847		B	7.66754	53.9595			6.18505	152.748
	0	15.6303			0	72.4982			14.7576	186.612
	3.71119	12.2571			14.2612	72.4282			16.9621	217.579
	4.10757	4.72638			0	86.9978			12.3701	183.298
	0	31.2607			3.33195	86.9138			7.37882
	3.71119	4.0857
				C	3.56529	72.4317		C	3.39242	220.988
C	12.3227	25.7752			3.83377	101.498			3.09252	265.397
	0	0			0	78.6543			7.37882	218.939
	11.1336	17.5589			0	67.665
	0	29.4574			3.33195
	3.69765	17.4879
		15.1082
MEAN				MEAN				MEAN
	WT 6mth	Rpgr Ex3 6mth			WT 12mth	Rpgr Ex3 12mth			WT 18mth	Rpgr Ex3 18mth
A	3.76597	9.61355		A	4.81604	96.5081		A	5.54551	243.064
B	2.60625	16.8408		B	5.05213	77.0171		B	11.3052	185.038
C	5.43078	17.5646		C	2.1462	80.0621		C	4.62125	235.108

[truncated: 16 more sheets: Fig 7b, Fig 7c, Fig 7d, Fig 7f, Fig 7h, Fig 7i, Fig 7j & k, Fig 8c, Supp Fig1b & c, Supp Fig 5c, Supp Fig 5d, Supp Fig 5e, Supp Fig 5f, Supp Fig 6d, Supp Fig 6e, Supp Fig 7b]
